# Supplementary material for: Clinical, Radiographic, and Biomechanical Evaluation of the Upper Extremity in Patients with Osteogenesis Imperfecta
Source: J Clin Med. 2024 Aug 31;13(17):5174. doi: 10.3390/jcm13175174 (PMC11396301; doi:10.3390/jcm13175174)
Supplement: Supplementary file 1 [file jcm-13-05174-s001.zip]

Archive with 1 entries (1 files):
- jcm-3134479-supplementary.pdf
